# Supplementary material for: The B-type response regulator GmRR11d mediates systemic inhibition of symbiotic nodulation
Source: Nat Commun. 2022 Dec 10;13:7661. doi: 10.1038/s41467-022-35360-9 (PMC9741591; doi:10.1038/s41467-022-35360-9)
Supplement: Supplementary file 3 — Source Data [file 41467_2022_35360_MOESM3_ESM.xlsx]

## Sheet: Figure 1
Figure 1b	anti-HA												anti-MYC
Figure 1c	anti-MBP												anti-GST

## Sheet: Figure 2
Figure 2a
			Relative expression of GmRR11d in 35S:GmRR11d transgenic hairy roots (Raw Ct)												Tukey's multiple comparisons test	Summary	Adjusted P Value
			Replicate	GmELF1b	GmRR11d	Replicate	GmELF1b	GmRR11d	Replicate	GmELF1b	GmRR11d				4 vs. 2	ns	0.1353
	0 μM BAP	(1) EV1	1	24.5975	31.9966	1	25.0782	32.8084	1	26.047	33.1604				4 vs. 6	ns	0.0542
			2	24.8148	33.9462	2	25.1455	34.608	2	26.0568	34.9025				4 vs. 3	*	0.0317
			3	25.1176	35.1543	3	25.0633	35.4312	3	25.7368	35.4878				3 vs. 6	ns	0.6775
		(2) 35S:GmRR11d	1	25.2276	30.9034	1	26.174	32.0788	1	25.3608	30.8378				3 vs. 2	ns	0.1613
			2	25.169	32.5771	2	26.5208	34.1579	2	25.4831	32.6924				3 vs. 8	ns	0.206
			3	25.3704	33.6838	3	26.3149	34.8573	3	25.8416	33.9562				3 vs. 5	*	0.0345
															5 vs. 8	ns	0.2995
															5 vs. 1	ns	0.1056
			Relative expression of GmRR11d in 35S:GmRR11d transgenic hairy roots (Raw Ct)												5 vs. 7	ns	0.1067
			Replicate	GmELF1b	GmRR11d	Replicate	GmELF1b	GmRR11d	Replicate	GmELF1b	GmRR11d				7 vs. 1	ns	0.5398
	0.001 μM BAP	(3) EV1	1	24.6868	30.6657	1	22.4083	28.629	1	25.3025	31.0782
			2	24.7574	32.4686	2	24.9261	32.8791	2	25.5003	33.0083
			3	25.0514	33.6679	3	25.0687	33.927	3	25.594	34.0073
		(4) 35S:GmRR11d	1	24.2552	29.5632	1	25.2057	30.7901	1	25.6331	30.7079
			2	24.1713	31.2117	2	25.3882	32.7049	2	26.0927	32.8998
			3	24.3996	32.3453	3	25.4086	33.6306	3	26.2119	33.9243
			Relative expression of GmRR11d in 35S:GmRR11d transgenic hairy roots (Raw Ct)
			Replicate	GmELF1b	GmRR11d	Replicate	GmELF1b	GmRR11d	Replicate	GmELF1b	GmRR11d
	0.1 μM BAP	(5) EV1	1	23.8422	30.5586	1	24.3153	31.5213	1	23.6429	30.0325
			2	24.2104	32.6591	2	24.5301	33.4685	2	24.3761	32.4981
			3	24.599	33.9529	3	24.0549	33.8985	3	24.1665	33.1937
		(6) 35S:GmRR11d	1	25.4157	31.2902	1	23.722	29.9146	1	24.4512	30.1063
			2	24.8548	32.4616	2	23.3814	31.3063	2	24.8764	32.2638
			3	25.2854	33.7975	3	23.5294	32.3596	3	25.0597	33.3524
			Relative expression of GmRR11d in 35S:GmRR11d transgenic hairy roots (Raw Ct)
			Replicate	GmELF1b	GmRR11d	Replicate	GmELF1b	GmRR11d	Replicate	GmELF1b	GmRR11d
	1 μM BAP	(7) EV1	1	26.6113	34.3342	1	23.0592	32.2125	1	25.1281	32.1583
			2	26.7022	36.1575	2	23.0097	33.8952	2	25.3598	34.1222
			3	25.7819	36.1424	3	23.197	34.9878	3	23.5967	33.2645
		(8) 35S:GmRR11d	1	25.0792	31.4286	1	25.6599	32.4569	1	24.3914	30.3955
			2	24.864	32.9457	2	25.3168	33.846	2	24.4284	32.1648
			3	25.1744	34.1614	3	25.7032	35.1377	3	24.4991	33.1408
Figure 2b
		EV1 Root length (cm)									Ave.	S.D.			Tukey's multiple comparisons test	Summary	Adjusted P Value
	(1) 0 μM BAP	15.5	17.4	14.3	17.2	18.1	19.6	20.6	16.4		17.3875	1.93096			1 vs. 2	ns	0.1285
	(2) 0.001 μM BAP	17.3	15.2	15.2	17.4	14.2	16.6	15.7			15.9429	1.10823			1 vs. 5	ns	0.0888
	(3) 0.1 μM BAP	15.5	14.5	12.5	14.2	14.3	15				14.3333	0.932142			1 vs. 6	ns	0.051
	(4) 1 μM BAP	8.9	9.1	11.5	11	10.8	12.1	12.3	11.8		10.9375	1.21546			1 vs. 3	**	0.0062
															3 vs. 2	*	0.0255
		35S:GmRR11d Root length (cm)									Ave.	S.D.			3 vs. 5	*	0.0446
	(5) 0 μM BAP	15.5	13.4	16.3	16.3	18.1	15.7	16.1	15		15.8	1.24399			3 vs. 6	ns	0.7792
	(6) 0.001 μM BAP	13.5	13.6	15.3	11.3	15.1	19.2				14.6667	2.41431			3 vs. 7	***	0.0003
	(7) 0.1 μM BAP	13.5	9.3	11.1	9.1	11.9	10.8	11.5	12.2	10.7	11.1222	1.30195			7 vs. 4	ns	0.7811
	(8) 1 μM BAP	7	8.4	7.3	7	6.2	7				7.15	0.652559			7 vs. 8	****	<0.0001
															8 vs. 4	****	<0.0001
Figure 2d
			Relative expression of GmRR11d in RNAi-GmRR11d transgenic hairy roots (Raw Ct)												Tukey's multiple comparisons test	Summary	Adjusted P Value
			Replicate	GmELF1b	GmRR11d	Replicate	GmELF1b	GmRR11d	Replicate	GmELF1b	GmRR11d				3 vs. 5	ns	0.1372
	0 μM BAP	(1) EV2	1	26.685	33.0052	1	27.0051	33.3485	1	26.0346	32.1964				3 vs. 1	*	0.0164
			2	26.8635	33.6292	2	26.5881	33.3771	2	26.1758	32.7833				1 vs. 5	ns	0.075
			3	26.4728	33.6622	3	27.2095	34.4221	3	26.5792	33.6104				1 vs. 7	ns	0.346
		(2) RNAi-GmRR11d	1	26.4777	34.022	1	26.3757	33.9424	1	23.2581	30.6202				1 vs. 4	**	0.0051
			2	25.629	33.619	2	25.9455	33.9578	2	23.1581	30.9658				4 vs. 7	ns	0.8914
			3	26.9036	35.3171	3	26.5176	34.9536	3	23.2388	31.4702				4 vs. 6	***	0.0009
															6 vs. 2	ns	0.2878
															6 vs. 8	**	0.0021
			Relative expression of GmRR11d in RNAi-GmRR11d transgenic hairy roots (Raw Ct)												8 vs. 2	***	0.001
			Replicate	GmELF1b	GmRR11d	Replicate	GmELF1b	GmRR11d	Replicate	GmELF1b	GmRR11d
	0.001 μM BAP	(3 )EV2	1	26.799	31.8292	1	25.0865	30.5031	1	26.6059	31.2845
			2	26.8418	32.3177	2	25.4717	31.3339	2	26.5805	31.7049
			3	26.0677	31.9672	3	24.6185	30.9044	3	26.3255	31.8735
		(4) RNAi-GmRR11d	1	25.3131	31.9577	1	24.0815	30.7906	1	23.7788	30.4054
			2	25.4566	32.547	2	24.2435	31.3982	2	24.0657	31.138
			3	25.75	33.264	3	24.3401	31.9184	3	23.8743	31.3703
			Relative expression of GmRR11d in RNAi-GmRR11d transgenic hairy roots (Raw Ct)
			Replicate	GmELF1b	GmRR11d	Replicate	GmELF1b	GmRR11d	Replicate	GmELF1b	GmRR11d
	0.1 μM BAP	(5) EV2	1	26.1766	31.775	1	25.6082	31.6476	1	24.3921	29.638
			2	25.8172	31.8613	2	26.1466	32.6317	2	24.2796	29.9712
			3	25.825	32.2927	3	24.1711	31.0798	3	24.5407	30.656
		(6) RNAi-GmRR11d	1	25.1887	32.5702	1	24.63	32.1236	1	22.6528	29.8347
			2	25.3808	33.2079	2	22.7846	30.7238	2	24.008	31.6356
			3	24.7163	32.9671	3	25.1216	33.4845	3	24.3043	32.3555
			Relative expression of GmRR11d in RNAi-GmRR11d transgenic hairy roots (Raw Ct)
			Replicate	GmELF1b	GmRR11d	Replicate	GmELF1b	GmRR11d	Replicate	GmELF1b	GmRR11d
	1 μM BAP	(7) EV2	1	24.1441	30.5551	1	22.1477	29.6697	1	22.3915	28.5965
			2	24.425	31.2817	2	22.2304	30.198	2	22.0393	28.6899
			3	24.685	31.9654	3	22.3215	30.7128	3	22.4532	29.5274
		(8) RNAi-GmRR11d	1	24.339	32.5429	1	24.428	32.6388	1	22.1839	30.4293
			2	24.881	33.5305	2	23.8833	32.5399	2	22.3047	30.9958
			3	24.5453	33.6184	3	24.6251	33.7053	3	22.6939	31.8085
Figure 2e
		EV2 Root length (cm)									Ave.	S.D.			Tukey's multiple comparisons test	Summary	Adjusted P Value
	(1) 0 μM BAP	10.22	11.08	9.97	9.26	10.05	10.5				10.18	0.550969			7 vs. 6	ns	0.0773
	(2) 0.001 μM BAP	8.9	8.96	8.22	7.88	7.42	10.53	9.83			8.82	1.01234			7 vs. 8	**	0.0058
	(3) 0.1 μM BAP	8.7	7.4	8.7	9.95	7.12	8.7				8.42833	0.940397			8 vs. 6	*	0.0284
	(4) 1 μM BAP	4.9	7.05	5.65	5.07	6.14	5.56	4.88			5.60714	0.725765			8 vs. 5	ns	0.5725
															8 vs. 1	ns	0.4216
		RNAi-GmRR11d Root length (cm)									Ave.	S.D.			8 vs. 2	*	0.031
	(5) 0 μM BAP	9.77	10.2	10.92	10.4	8.7	11.98				10.3283	1.00523			2 vs. 1	*	0.0205
	(6) 0.001 μM BAP	11.73	12.35	12.2	14.8	13.58	12.2	13.25			12.8729	0.988588			2 vs. 5	*	0.031
	(7) 0.1 μM BAP	15.62	14.97	13.42	11.47	16.2	14.65				14.3883	1.56313			2 vs. 3	ns	0.5223
	(8) 1 μM BAP	8.6	9.87	9.23	12.8	12.4	12.1				10.8333	1.65394			2 vs. 4	****	<0.0001
															4 vs. 3	***	0.0002

## Sheet: Figure 3
Figure 3a
		Relative expression of GmRR11d in different tissues (Raw Ct)
		W82 USDA110 28 DAI
		Replicate	GmELF1b	GmRR11d	Replicate	GmELF1b	GmRR11d	Replicate	GmELF1b	GmRR11d
	Leaf	1	22.0141	34.2292	1	21.6887	34.1947	1	22.0539	34.0624
		2	22.3149	34.0664	2	22.102	34.1443	2	22.1133	33.6581
		3	22.2066	33.0418	3	21.8264	32.9524	3	22.0495	32.6781
	Root	1	21.1205	29.5081	1	21.2973	29.9875	1	21.297	29.5962
		2	21.325	29.2489	2	21.6413	29.8678	2	20.9118	28.7474
		3	20.9018	27.9094	3	21.5991	28.9093	3	21.0223	27.9416
	Nodule	1	22.0884	29.1654	1	21.4332	28.8542	1	21.5979	28.6159
		2	21.247	27.8604	2	21.1667	28.124	2	21.3307	27.8851
		3	21.5337	27.2308	3	21.1284	27.1694	3	21.3961	27.0342
Figure 3b
		Relative expression of GmRR11d (Raw Ct)
		Replicate	GmELF1b	GmRR11d	Replicate	GmELF1b	GmRR11d	Replicate	GmELF1b	GmRR11d
	0 HAI	1	21.0097	28.2141	1	18.4427	26.0335	1	18.5406	25.4749
		2	20.2736	27.1259	2	19.5117	26.7504	2	17.6474	24.2295
		3	21.4048	26.3818	3	18.6409	24.0043	3	18.0866	22.7934
	1 HAI	1	20.8473	25.7328	1	17.3177	22.5899	1	17.7465	22.3258
		2	22.0905	26.6238	2	17.1892	22.1092	2	16.6563	20.8834
		3	23.3162	25.9743	3	17.6641	20.7088	3	17.6125	19.9644
	3 HAI	1	14.8202	19.371	1	20.1433	24.7401	1	20.6642	25.1704
		2	17.075	21.2736	2	18.9488	23.1935	2	20.9503	25.1044
		3	18.0344	20.3578	3	19.2196	21.589	3	21.9901	24.2689
	6 HAI	1	19.8753	24.5645	1	20.4558	25.6086	1	22.3196	26.6019
		2	22.8018	27.1389	2	21.4397	26.2403	2	22.8843	26.8144
		3	20.1092	22.571	3	20.3582	23.2835	3	21.5212	23.5761
	12 HAI	1	14.9917	18.6078	1	18.4126	22.2951	1	16.7105	20.1018
		2	15.5341	18.7981	2	17.4651	20.9954	2	17.1153	20.1545
		3	16.8933	18.282	3	19.0414	20.6965	3	16.8917	18.0556
	1 DAI	1	20.257	23.9883	1	20.6147	24.4724	1	20.2686	23.8836
		2	20.3456	23.7247	2	20.047	23.5526	2	20.2128	23.4756
		3	20.1129	21.6167	3	20.0136	21.6439	3	20.0493	21.4369
	3 DAI	1	21.6735	24.7976	1	21.1785	24.4229	1	20.738	23.7511
		2	21.5434	24.3153	2	21.3521	24.2443	2	20.4293	23.0902
		3	19.9721	20.8688	3	20.3758	21.3928	3	21.7546	22.5403
	6 DAI	1	19.1623	25.598	1	22.2072	31.599	1	18.5814	24.1131
		2	19.8037	25.8872	2	21.675	30.7146	2	18.0508	23.2304
		3	21.3953	25.6035	3	22.1105	29.2748	3	18.0739	21.3782
	10 DAI	1	16.8271	22.9443	1	16.7619	23.2601	1	15.9491	21.7651
		2	16.2003	21.9653	2	17.1844	23.3304	2	17.6865	23.1504
		3	17.1282	21.018	3	17.3476	21.6184	3	16.7519	20.3405
	14 DAI	1	20.2303	25.1367	1	20.1523	25.7098	1	22.2066	26.666
		2	20.3553	24.9095	2	20.067	25.2723	2	21.7281	25.8354
		3	19.5703	22.2493	3	20.3744	23.7045	3	24.0923	26.3243
	21 DAI	1	18.9394	23.0764	1	18.7542	23.3801	1	15.6813	19.5853
		2	20.1696	23.9545	2	19.3816	23.6553	2	15.7465	19.2984
		3	20.8991	22.8087	3	21.0237	23.4221	3	15.7306	17.4073
	28 DAI	1	18.7717	24.8556	1	21.3211	27.8315	1	19.0187	24.7739
		2	19.3759	25.1076	2	21.1635	27.3217	2	19.6836	25.0866
		3	18.7288	22.5853	3	22.0724	26.3554	3	21.2275	24.7552

## Sheet: Figure 4
Figure 4a
		Relative expression of GmRR11d in 35S:GmRR11d transgenic hairy roots (Raw Ct)
		Replicate	GmELF1b	GmRR11d	Replicate	GmELF1b	GmRR11d	Replicate	GmELF1b	GmRR11d
	EV1	1	24.6441	35.3631	1	25.4578	36.4509	1	25.1806	35.7885
		2	24.0274	36.0899	2	25.544	37.8806	2	25.2462	37.1976
		3	23.2408	36.7554	3	25.1249	38.9136	3	25.3546	38.7581
	35S:GmRR11d	1	23.1981	30.1721	1	24.3015	30.9144	1	23.0213	29.4919
		2	24.3449	32.6624	2	23.1915	31.1479	2	23.3814	31.1955
		3	24.1745	33.9442	3	24.479	33.8875	3	23.2922	32.5584
Figure 4b
		Nodule number per hairy root																		Ave.	S.D.
	EV1	11	16	16	9	5	7	9	11	5	6	8	8	10	16					9.78571	3.72594
	35S:GmRR11d	9	3	5	4	5	7	4	3	6	2	6	6	8	6	7	11	5	7	5.77778	2.17449
Figure 4d
		Relative expression of GmRR11d in RNAi-GmRR11d transgenic hairy roots (Raw Ct)
		Replicate	GmELF1b	GmRR11d	Replicate	GmELF1b	GmRR11d	Replicate	GmELF1b	GmRR11d
	EV2	1	25.4349	29.6865	1	25.718	29.6301	1	22.2852	26.8883
		2	25.2316	30.3618	2	25.6285	30.4193	2	22.4499	27.9316
		3	23.8276	30.6468	3	25.7554	32.2351	3	22.4076	29.5783
	RNAi-GmRR11d	1	22.8358	28.9301	1	22.2511	27.9884	1	25.0142	30.6148
		2	23.1393	30.1122	2	22.3816	28.9975	2	24.5051	30.9843
		3	23.5641	32.2259	3	22.334	30.6388	3	25.6099	33.778
Figure 4e
		Nodule number per hairy root																												Ave.	S.D.
	EV2	4	13	6	6	8	13	3	5	10	9	6	4	8	4	7	3	6	2	11	5	5	2	11	3					6.41667	3.2393
	RNAi-GmRR11d	5	12	4	10	9	5	20	13	15	9	11	12	10	14	9	5	4	16	11	12	14	13	7	7	8	19	21	18	11.1786	4.72118

## Sheet: Figure 5
Figure 5a
		Relative expression of GmNIN1a in 35S:GmRR11d and RNAi-GmRR11d transgenic hairy roots (Raw Ct)
		Replicate	GmELF1b	GmNIN1a	Replicate	GmELF1b	GmNIN1a	Replicate	GmELF1b	GmNIN1a
	EV1	1	26.1399	37.1903	1	23.5287	34.1709	1	21.019	32.6732
		2	26.41	34.8349	2	23.2845	31.3012	2	20.9946	30.0233
		3	25.9471	35.2786	3	23.1896	32.1129	3	20.6585	30.5938
	35S:GmRR11d	1	22.977	41.6712	1	19.3792	33.588	1	21.4224	40.4385
		2	22.8775	38.9462	2	19.2074	30.7907	2	22.3133	38.704
		3	22.8456	39.821	3	19.2933	31.7832	3	22.3854	39.6826
	EV2	1	24.8128	27.0806	1	25.3895	28.3307	1	24.5494	26.5506
		2	24.9167	27.452	2	25.6982	28.9069	2	24.379	26.6476
		3	24.5076	27.4621	3	25.5696	29.1975	3	24.5814	27.2694
	RNAi-GmRR11d	1	23.9953	23.5151	1	26.6524	27.1333	1	24.006	23.1064
		2	23.9198	23.7071	2	26.7256	27.4739	2	23.7054	23.0732
		3	24.4362	24.6428	3	26.6654	27.833	3	24.2975	24.0846
		Relative expression of GmENOD40-1 in 35S:GmRR11d and RNAi-GmRR11d transgenic hairy roots (Raw Ct)
		Replicate	GmELF1b	GmENOD40-1	Replicate	GmELF1b	GmENOD40-1	Replicate	GmELF1b	GmENOD40-1
	EV1	1	26.1399	28.602	1	23.5287	25.6933	1	21.019	23.8904
		2	26.41	28.3316	2	23.2845	24.9086	2	20.9946	23.3255
		3	25.9471	28.1867	3	23.1896	25.1317	3	20.6585	23.3074
	35S:GmRR11d	1	22.977	30.3605	1	19.3792	26.3476	1	21.4224	29.0429
		2	22.8775	29.7204	2	19.2074	25.6353	2	22.3133	29.3934
		3	22.8456	30.0067	3	19.2933	26.0393	3	22.3854	29.7834
	EV2	1	24.8128	27.9206	1	25.3895	28.8452	1	24.5494	27.2629
		2	24.9167	27.4794	2	25.6982	28.6087	2	24.379	26.5473
		3	24.5076	28.4377	3	25.5696	29.8476	3	24.5814	28.1173
	RNAi-GmRR11d	1	23.9953	25.7678	1	26.6524	28.8543	1	24.006	25.4482
		2	23.9198	25.1471	2	26.7256	28.3822	2	23.7054	24.6023
		3	24.4362	27.0311	3	26.6654	29.6895	3	24.2975	26.5619
Figure 5c								Tukey's multiple comparisons test			Summary	Adjusted P Value
		GUS activity (nM 4-MU/hr/μg)			Ave.	S.D.		2 vs. 1			ns	0.581
	(1) proGmNIN1a:GUS	6.75382	7.61022	8.14487	7.50297	0.572933		2 vs. 6			**	0.0059
	(4) proGmNIN1a-DM:GUS	3.97981	5.81323	4.47923	4.75742	0.773909		6 vs. 1			*	0.0119
	(2) EV1+proGmNIN1a:GUS	7.24727	7.74332	8.49754	7.82938	0.514037		6 vs. 5			ns	0.7038
	(5) EV1+proGmNIN1a-DM:GUS	4.69782	5.13647	5.4342	5.0895	0.302456		6 vs. 4			ns	0.4832
	(3) 35S:GmRR11d+proGmNIN1a:GUS	1.53365	1.6722	2.00078	1.73554	0.195894		6 vs. 3			***	0.0005
	(6) 35S:GmRR11d+proGmNIN1a-DM:GUS	4.67353	5.29054	5.77491	5.24633	0.450724		3 vs. 4			**	0.0059
								3 vs. 5			***	0.0002
Figure 5f
		Relative enrichment fold (Raw Ct) Repeat 1
		Replicate	GmELF1b	A	Replicate	GmELF1b	B	Replicate	GmELF1b	C	Replicate	GmELF1b	D	Replicate	GmELF1b	E	Replicate	GmELF1b	F	Replicate	GmELF1b	G
	EV1	1	23.898	35.2294	1	23.6147	39.7919	1	23.7383	40.0798	1	23.7013	36.3899	1	23.6543	38.406	1	24.2381	40.2971	1	24.1789	37.3568
		2	23.9666	35.6957	2	24.0007	38.7422	2	23.7863	39.3325	2	23.6936	37.7299	2	24.0106	40.4012	2	24.3252	39.1696	2	24.318	37.4486
		3	24.067	35.1465	3	23.8415	39.2883	3	23.8007	38.6272	3	23.3952	38.7464	3	24.1917	39.5383	3	24.2845	40.0859	3	24.4207	38.8617
	35S:GmRR11d-FLAG	1	23.7974	34.0783	1	24.0292	40.3964	1	23.6909	41.3315	1	23.8982	36.3391	1	23.9039	40.1971	1	24.1223	40.4982	1	24.0119	37.7087
		2	23.9211	34.5998	2	24.0818	39.0133	2	23.7468	40.5921	2	23.9321	37.7207	2	24.0316	41.9638	2	24.1533	39.3146	2	24.2259	37.8753
		3	23.9382	33.9672	3	23.8347	39.4715	3	23.9131	40.0387	3	23.879	38.9824	3	23.9588	40.8471	3	24.1919	40.3101	3	24.0538	39.0137
		Relative enrichment fold (Raw Ct) Repeat 2
		Replicate	GmELF1b	A	Replicate	GmELF1b	B	Replicate	GmELF1b	C	Replicate	GmELF1b	D	Replicate	GmELF1b	E	Replicate	GmELF1b	F	Replicate	GmELF1b	G
	EV1	1	23.8276	35.4151	1	23.7259	40.203	1	23.6289	40.1691	1	23.8719	37.4874	1	23.623	38.5336	1	24.2176	41.0188	1	24.367	37.753
		2	24.0694	36.0547	2	23.8226	38.864	2	23.99	39.735	2	24.0407	39.0039	2	23.753	40.3026	2	24.2524	39.8389	2	24.3954	37.734
		3	24.0118	35.3474	3	23.766	39.5126	3	23.7845	38.8097	3	23.9061	40.1842	3	23.8061	39.3117	3	24.2748	40.8183	3	24.2843	38.9333
	35S:GmRR11d-FLAG	1	23.8686	33.9904	1	23.8327	39.3256	1	23.8762	40.4974	1	23.9743	36.3261	1	23.7902	38.3757	1	24.1222	40.3499	1	23.9911	37.3522
		2	24.1266	34.6462	2	23.9355	37.9927	2	24.0193	39.8453	2	24.0347	37.7342	2	24.0688	40.2933	2	24.1129	39.1259	2	23.9544	37.2681
		3	24.0474	33.9173	3	23.9505	38.713	3	23.8581	38.9644	3	23.9706	38.985	3	23.9235	39.104	3	24.0408	40.0108	3	24.2134	38.8375
		Relative enrichment fold (Raw Ct) Repeat 3
		Replicate	GmELF1b	A	Replicate	GmELF1b	B	Replicate	GmELF1b	C	Replicate	GmELF1b	D	Replicate	GmELF1b	E	Replicate	GmELF1b	F	Replicate	GmELF1b	G
	EV1	1	23.7647	34.9313	1	24.1742	40.1643	1	23.8088	40.0212	1	23.4648	35.5937	1	24.0352	38.7407	1	24.2572	39.7447	1	24.1952	37.1914
		2	23.6359	35.2003	2	24.0335	38.5879	2	23.9813	39.3984	2	23.6002	37.0767	2	23.7772	40.1216	2	24.4222	38.6949	2	24.2859	37.2346
		3	23.4522	34.3669	3	24.2366	39.4963	3	24.0634	38.7608	3	23.7479	38.5394	3	23.6934	38.9938	3	24.1868	39.4166	3	24.3273	38.5865
	35S:GmRR11d-FLAG	1	23.8817	33.7823	1	23.889	38.7258	1	23.7907	39.9358	1	23.998	36.2661	1	24.2427	38.0595	1	24.0802	40.1442	1	24.2478	37.4586
		2	24.0013	34.2997	2	23.8999	37.301	2	24.0639	39.4137	2	24.0101	37.6259	2	24.1321	39.5879	2	24.0926	38.9418	2	24.1865	37.3499
		3	23.7157	33.3644	3	23.7932	37.8995	3	23.8747	38.5048	3	23.8136	38.7442	3	21.8038	36.2156	3	24.1749	39.9811	3	24.1302	38.604

## Sheet: Figure 6
Figure 6c
		Relative enrichment fold (Raw Ct) Repeat 1																						Tukey's multiple comparisons test			Summary	Adjusted P Value
		Replicate	GmELF1b	A	Replicate	GmELF1b	B	Replicate	GmELF1b	C	Replicate	GmELF1b	D	Replicate	GmELF1b	E	Replicate	GmELF1b	F	Replicate	GmELF1b	G		A1 vs. A3			ns	0.5923
	(1) GFP	1	27.0564	30.4558	1	27.0564	30.0288	1	27.0564	30.3872	1	27.0564	31.1263	1	27.0564	31.2201	1	27.0564	33.0816	1	27.0564	32.3396		A1 vs. A2			ns	0.4798
		2	28.038	30.9278	2	28.038	30.9738	2	28.038	30.1164	2	28.038	31.4391	2	28.038	31.3248	2	28.038	32.7059	2	28.038	31.9627		A3 vs. A2			ns	0.673
		3	28.0265	30.6196	3	28.0265	31.6327	3	28.0265	30.1987	3	28.0265	30.1462	3	28.0265	32.1401	3	28.0265	32.244	3	28.0265	31.9245		B2 vs. B3			*	0.0307
	(2) 35S:GmNSP1a-GFP	1	28.0861	32.8074	1	28.0861	29.7365	1	28.0861	30.1538	1	28.0861	32.0185	1	28.0861	31.4017	1	28.0861	35.8482	1	28.0861	35.1062		B2 vs. B1			**	0.0095
		2	27.6356	31.8474	2	27.6356	29.2495	2	27.6356	28.451	2	27.6356	30.8993	2	27.6356	30.0744	2	27.6356	34.0405	2	27.6356	33.2974		B2 vs. B3			**	0.0087
		3	28.0685	31.9835	3	28.0685	30.3528	3	28.0685	28.9776	3	28.0685	30.0507	3	28.0685	31.3341	3	28.0685	34.0229	3	28.0685	33.7035		C2 vs. C3			ns	0.1047
	(3) 35S:GmRR11d-GmNSP1a-GFP	1	29.4854	33.6217	1	29.4854	31.7796	1	29.4854	31.9681	1	29.4854	34.8772	1	29.4854	33.1636	1	29.4854	35.6626	1	29.4854	35.2831		C2 vs. C1			*	0.0151
		2	29.2682	32.8949	2	29.2682	31.5259	2	29.2682	30.4986	2	29.2682	33.9912	2	29.2682	32.0695	2	29.2682	34.0881	2	29.2682	33.7075		C3 vs. C1			ns	0.475
		3	29.3873	32.7173	3	29.3873	32.3154	3	29.3873	30.7115	3	29.3873	32.8289	3	29.3873	33.0154	3	29.3873	33.7568	3	29.3873	33.7999		D2 vs. D1			ns	0.5525
																								D2 vs. D3			ns	0.5141
																								D1 vs. D3			ns	0.7532
		Relative enrichment fold (Raw Ct) Repeat 2																						E2 vs. E1			ns	0.62
		Replicate	GmELF1b	A	Replicate	GmELF1b	B	Replicate	GmELF1b	C	Replicate	GmELF1b	D	Replicate	GmELF1b	E	Replicate	GmELF1b	F	Replicate	GmELF1b	G		E2 vs. E3			ns	0.4784
	GFP	1	29.5813	33.1935	1	29.5813	32.905	1	29.5813	33.1318	1	29.5813	33.9313	1	29.5813	33.9866	1	29.5813	35.81	1	29.5813	35.0883		E1 vs. E3			ns	0.6063
		2	29.7631	32.8657	2	29.7631	33.0502	2	29.7631	32.0612	2	29.7631	33.4443	2	29.7631	33.2914	2	29.7631	34.6344	2	29.7631	33.9116		F2 vs. F3			ns	0.8309
		3	30.0521	32.858	3	30.0521	34.0096	3	30.0521	32.4441	3	30.0521	32.4519	3	30.0521	34.4073	3	30.0521	34.473	3	30.0521	34.1739		F2 vs. F1			ns	0.5523
	35S:GmNSP1a-GFP	1	28.366	33.0873	1	28.366	29.5728	1	28.366	30.6967	1	28.366	31.2342	1	28.366	33.8516	1	28.366	33.2537	1	28.366	33.2706		F3 vs. F1			ns	0.2717
		2	28.0372	32.2489	2	28.0372	29.2074	2	28.0372	29.1155	2	28.0372	30.2367	2	28.0372	32.6458	2	28.0372	31.5675	2	28.0372	31.5834		G1 vs. G2			ns	0.4831
		3	28.6993	32.6143	3	28.6993	30.54	3	28.6993	29.8715	3	28.6993	29.6174	3	28.6993	34.1348	3	28.6993	31.7793	3	28.6993	32.2188		G1 vs. G3			*	0.037
	35S:GmRR11d-GmNSP1a-GFP	1	28.3715	31.6333	1	28.3715	30.4178	1	28.3715	31.7022	1	28.3715	31.5934	1	28.3715	33.5351	1	28.3715	33.9112	1	28.3715	34.9766		G2 vs. G3			ns	0.6164
		2	28.0122	30.7645	2	28.0122	30.0219	2	28.0122	30.0906	2	28.0122	30.5653	2	28.0122	32.2989	2	28.0122	32.1946	2	28.0122	33.2588
		3	28.1484	30.6039	3	28.1484	30.8286	3	28.1484	30.3205	3	28.1484	29.4201	3	28.1484	33.2619	3	28.1484	31.8804	3	28.1484	33.3683
		Relative enrichment fold (Raw Ct) Repeat 3
		Replicate	GmELF1b	A	Replicate	GmELF1b	B	Replicate	GmELF1b	C	Replicate	GmELF1b	D	Replicate	GmELF1b	E	Replicate	GmELF1b	F	Replicate	GmELF1b	G
	GFP	1	24.8843	28.0983	1	24.8843	27.5743	1	24.8843	28.0243	1	24.8843	28.7197	1	24.8843	28.8411	1	24.8843	30.7312	1	24.8843	29.9738
		2	25.4343	28.1387	2	25.4343	28.0878	2	25.4343	27.322	2	25.4343	28.601	2	25.4343	28.5142	2	25.4343	29.9239	2	25.4343	29.1654
		3	25.4527	27.8604	3	25.4527	28.7766	3	25.4527	27.4342	3	25.4527	27.3379	3	25.4527	29.3594	3	25.4527	29.4919	3	25.4527	29.157
	35S:GmNSP1a-GFP	1	24.2373	27.1513	1	24.2373	25.1393	1	24.2373	26.89	1	24.2373	29.0442	1	24.2373	27.816	1	24.2373	29.5845	1	24.2373	30.0351
		2	26.1414	28.5457	2	26.1414	27.0067	2	26.1414	27.5417	2	26.1414	30.2795	2	26.1414	28.8432	2	26.1414	30.1312	2	26.1414	30.5807
		3	26.8179	28.9256	3	26.8179	28.3538	3	26.8179	28.3121	3	26.8179	29.6746	3	26.8179	30.3466	3	26.8179	30.3574	3	26.8179	31.2305
	35S:GmRR11d-GmNSP1a-GFP	1	25.2099	28.6093	1	25.2099	27.4167	1	25.2099	28.6927	1	25.2099	31.0168	1	25.2099	30.1106	1	25.2099	30.7497	1	25.2099	31.0077
		2	25.1386	28.0284	2	25.1386	27.3088	2	25.1386	27.369	2	25.1386	30.2767	2	25.1386	29.1623	2	25.1386	29.321	2	25.1386	29.5779
		3	25.2527	27.8458	3	25.2527	28.0934	3	25.2527	27.5769	3	25.2527	29.1094	3	25.2527	30.1033	3	25.2527	28.9848	3	25.2527	29.6653
Figure 6d
		Relative expression of GmRR11d in 35S:GmNSP1a-GFP or 35S:GmRR11d-GmNSP1a-GFP transgenic hairy roots (Raw Ct)
		Replicate	GmELF1b	GmRR11d	Replicate	GmELF1b	GmRR11d	Replicate	GmELF1b	GmRR11d
	GFP	1	21.732	29.7932	1	23.8086	32.0622	1	23.6757	31.5672
		2	21.8329	29.4795	2	22.451	30.2899	2	23.2416	30.7185
		3	22.2199	29.4986	3	23.4152	30.8863	3	23.3082	30.4173
	35S:GmNSP1a-GFP	1	23.6341	30.27	1	23.8346	31.3689	1	23.1358	29.2223
		2	23.7323	29.9535	2	20.7939	27.9136	2	23.5828	29.2547
		3	23.8706	29.724	3	22.293	29.0448	3	23.8042	29.1083
	35S:GmRR11d-GmNSP1a-GFP	1	24.181	24.683	1	21.5723	22.085	1	21.5418	21.7874
		2	23.9435	24.0308	2	23.6515	23.7495	2	21.8172	21.6482
		3	22.521	22.2405	3	24.0809	23.8112	3	22.5894	22.0526
		Relative expression of GmNSP1a in 35S:GmNSP1a-GFP or 35S:GmRR11d-GmNSP1a-GFP transgenic hairy roots (Raw Ct)
		Replicate	GmELF1b	GmNSP1a	Replicate	GmELF1b	GmNSP1a	Replicate	GmELF1b	GmNSP1a
	GFP	1	21.732	29.9219	1	23.8086	32.2142	1	23.6757	31.6779
		2	21.8329	29.4576	2	22.451	30.2914	2	23.2416	30.6786
		3	22.2199	29.6638	3	23.4152	31.0748	3	23.3082	30.5645
	35S:GmNSP1a-GFP	1	23.6341	25.0334	1	23.8346	25.4742	1	23.1358	24.3627
		2	23.7323	24.5663	2	20.7939	21.8683	2	23.5828	24.2445
		3	23.8706	24.5239	3	22.293	23.1866	3	23.8042	24.2851
	35S:GmRR11d-GmNSP1a-GFP	1	24.181	25.4762	1	21.5723	23.3274	1	21.5418	22.5207
		2	23.9435	24.6734	2	23.6515	24.8414	2	21.8172	22.2309
		3	22.521	23.0702	3	24.0809	25.0901	3	22.5894	22.8224
Figure 6e
		GUS activity (nM 4-MU/hr/μg)			Ave.	S.D.		Tukey's multiple comparisons test			Summary	Adjusted P Value
	(1) EV1+proGmNINa:GUS	3.29185	3.35211	3.32198	3.32198	0.0246002		6 vs. 5			ns	0.2288
	(2) EV1+proGmNINa-DM:GUS	2.84488	2.84554	2.84521	2.84521	0.000269846		6 vs. 1			****	<0.0001
	(3) 35S:GmRR11d+proGmNINa:GUS	1.75225	1.78753	1.76989	1.76989	0.0144044		1 vs. 5			****	<0.0001
	(4) 35S:GmRR11d+proGmNINa-DM:GUS	3.15862	3.19882	3.17872	3.17872	0.0164102		1 vs. 4			**	0.0024
	(5) 35S:GmNSP1a+proGmNINa:GUS	5.96353	6.2699	6.11671	6.11671	0.125075		4 vs. 2			****	<0.0001
	(6) 35S:GmNSP1a+proGmNINa-DM:GUS	6.20346	6.29111	6.24728	6.24728	0.0357813		2 vs. 8			ns	0.1252
	(7) 35S:GmRR11d+35S:GmNSP1a+proGmNINa:GUS	1.86737	1.96854	1.91796	1.91796	0.0413038		2 vs. 7			****	<0.0001
	(8) 35S:GmRR11d+35S:GmNSP1a+proGmNINa-DM:GUS	2.63045	2.83338	2.73191	2.73191	0.0828445		7 vs. 8			***	0.0002
								7 vs. 3			**	0.0087

## Sheet: Figure 7
Figure 7a
		Relative expression of GmRR11d (Raw Ct)
		Bragg Roots									nts1007 Roots
		Replicate	GmELF1b	GmRR11d	Replicate	GmELF1b	GmRR11d	Replicate	GmELF1b	GmRR11d	Replicate	GmELF1b	GmRR11d	Replicate	GmELF1b	GmRR11d	Replicate	GmELF1b	GmRR11d
	0 DAI	1	22.4505	29.7653	1	20.0949	28.449	1	21.4362	28.1414	1	22.8335	30.0291	1	20.4176	27.858	1	19.3707	26.1794
		2	21.705	31.3218	2	20.2656	30.9218	2	21.7593	30.7665	2	22.6183	32.116	2	20.3541	30.0965	2	19.1274	28.2381
		3	21.6078	30.5892	3	20.2048	30.2257	3	21.8431	30.215	3	22.746	31.6082	3	20.855	29.962	3	19.1595	27.6348
	1 DAI	1	23.1477	28.7129	1	19.3471	25.3871	1	18.3487	23.5505	1	18.6586	25.395	1	19.7498	26.49	1	18.7368	25.1793
		2	22.9462	30.8135	2	19.482	27.824	2	18.4744	25.9782	2	18.2204	27.2588	2	19.7826	28.8248	2	19.4869	28.2316
		3	23.8941	31.1259	3	19.6508	27.3574	3	18.2173	25.0857	3	17.5411	25.9441	3	19.6328	28.0396	3	19.0415	27.1508
	3 DAI	1	21.1774	26.6138	1	19.0816	24.8205	1	18.2614	23.4392	1	19.07	26.3378	1	20.1325	28.0841	1	18.5117	25.2563
		2	21.2317	28.9702	2	21.1685	29.2096	2	18.1023	25.5821	2	18.1622	27.7321	2	19.5789	29.8326	2	18.3189	27.3656
		3	21.2123	28.3153	3	20.6652	28.0708	3	18.2375	25.0819	3	18.0824	27.0169	3	19.2273	28.8455	3	17.0467	25.458
	5 DAI	1	23.6059	30.2988	1	18.1878	25.0519	1	18.7155	24.702	1	19.2418	27.9691	1	20.42	30.3041	1	17.8851	26.0999
		2	24.1978	33.1929	2	18.4065	27.5727	2	18.7214	27.01	2	17.9453	28.9747	2	20.3534	32.5396	2	17.6515	28.1684
		3	23.8934	32.2531	3	18.6526	27.1833	3	18.5531	26.2063	3	18.5089	28.9029	3	20.1754	31.7261	3	17.9205	27.8019
	10 DAI	1	22.893	30.5157	1	20.8195	29.0284	1	18.5105	25.789	1	19.1742	27.7399	1	21.5304	31.3299	1	18.4884	26.5847
		2	23.3079	33.2326	2	21.4159	31.9268	2	19.6656	29.2461	2	18.2583	29.126	2	21.1419	33.2435	2	18.6311	29.0295
		3	23.1991	32.4885	3	20.9355	30.811	3	19.8658	28.8109	3	18.0995	28.3318	3	21.9008	33.3669	3	18.864	28.627
Figure 7b
		Relative expression of GmRR11d (Raw Ct)
		Bragg Nodules									nts1007 Nodules
		Replicate	GmELF1b	GmRR11d	Replicate	GmELF1b	GmRR11d	Replicate	GmELF1b	GmRR11d	Replicate	GmELF1b	GmRR11d	Replicate	GmELF1b	GmRR11d	Replicate	GmELF1b	GmRR11d
	6 DAI	1	27.4901	30.3952	1	24.853	28.7262	1	26.3636	28.6946	1	22.1869	24.1001	1	22.1586	24.4245	1	24.7896	26.4197
		2	26.9227	28.0431	2	24.8243	26.9127	2	27.0895	27.6357	2	23.2225	23.351	2	22.3253	22.8064	2	23.2727	23.1181
		3	26.1962	29.8256	3	23.3899	27.9875	3	26.8252	29.8805	3	22.3961	25.0337	3	23.2709	26.2611	3	24.0776	26.432
	8 DAI	1	23.4286	25.7803	1	22.4646	25.1249	1	26.0221	28.1196	1	23.6125	25.5709	1	22.3568	24.7615	1	22.0635	23.6815
		2	21.916	22.4829	2	22.7434	23.6189	2	26.774	27.0867	2	24.0671	24.2408	2	23.0118	23.6318	2	20.786	20.6192
		3	24.4965	27.5725	3	23.8977	27.2823	3	26.3598	29.1817	3	23.973	26.6557	3	23.3687	26.4978	3	21.1745	23.5169
	10 DAI	1	23.1236	24.9425	1	21.3903	23.4359	1	22.8234	24.4463	1	26.6724	29.1804	1	23.1206	25.907	1	22.8515	25.1262
		2	23.0038	23.0379	2	20.9243	21.1852	2	22.6408	22.479	2	26.2114	26.9346	2	23.239	24.2407	2	22.8851	23.3751
		3	22.6283	25.1715	3	21.0878	23.8577	3	21.9962	24.3435	3	23.0222	26.2546	3	23.3032	26.814	3	22.1639	25.1629
	12 DAI	1	21.8536	23.6552	1	22.1387	24.5579	1	22.8629	24.2335	1	21.4265	24.8374	1	21.4679	25.3137	1	21.2222	24.2992
		2	21.9597	21.9765	2	21.7531	22.3875	2	22.9216	22.5074	2	21.3941	23.0202	2	22.0489	24.11	2	20.0446	21.3369
		3	20.6571	23.1831	3	21.4257	24.5692	3	22.1846	24.2795	3	20.5732	24.7084	3	22.3192	26.8894	3	21.0894	24.8908
	14 DAI	1	23.1062	24.5766	1	22.8564	24.4092	1	24.4577	25.8502	1	24.5668	27.3027	1	20.0121	23.0788	1	20.4974	22.9645
		2	23.4667	23.1524	2	22.0679	21.8359	2	24.2339	23.8417	2	22.5353	23.4865	2	20.1044	21.3863	2	20.0522	20.7346
		3	23.216	25.4108	3	21.5154	23.7925	3	24.2342	26.3511	3	23.306	26.7663	3	21.709	25.5	3	22.0423	25.2337
	16 DAI	1	23.1663	24.1414	1	25.7118	26.8828	1	25.4061	26.2088	1	23.8059	25.7429	1	22.2683	24.7405	1	23.2021	24.7496
		2	25.2642	24.4546	2	24.1682	23.5545	2	24.9659	23.9839	2	20.0592	20.2115	2	21.9092	22.5966	2	23.2308	22.9936
		3	23.308	25.0075	3	23.4401	25.3354	3	23.6261	25.1533	3	20.4798	23.1411	3	20.5385	23.735	3	21.126	23.3979
	18 DAI	1	25.035	24.3739	1	22.8482	22.5455	1	22.3418	21.3939	1	21.6601	23.7167	1	22.4087	24.8273	1	22.0664	23.8339
		2	25.3058	22.8599	2	22.8933	20.8059	2	24.2118	21.4791	2	21.0129	21.2848	2	21.3067	21.9405	2	21.4978	21.4806
		3	21.6861	21.7494	3	21.9072	22.3288	3	22.9223	22.6988	3	20.2043	22.9853	3	22.3973	25.5402	3	21.9852	24.4771
	25 DAI	1	21.0167	19.9662	1	23.8123	23.2125	1	21.9699	20.5765	1	24.0784	25.2384	1	23.745	25.1396	1	22.588	23.5462
		2	22.8627	20.0275	2	22.1081	19.7236	2	20.9755	17.7974	2	23.7458	23.121	2	23.4456	23.0554	2	21.2284	20.4019
		3	21.8631	21.537	3	21.4144	21.5389	3	20.8329	20.1639	3	22.9389	24.8232	3	23.2121	25.3311	3	19.9271	21.6097
Figure 7c
		Relative expression of GmRR11d in grafting plants (Raw Ct)																			Tukey's multiple comparisons test	Summary	Adjusted P Value
		Shoot									Root										Root1 vs. Root2	ns	0.4049
		Replicate	GmELF1b	GmRR11d	Replicate	GmELF1b	GmRR11d	Replicate	GmELF1b	GmRR11d	Replicate	GmELF1b	GmRR11d	Replicate	GmELF1b	GmRR11d	Replicate	GmELF1b	GmRR11d		Root1 vs. Shoot2	ns	0.1025
	(1) Bragg/Bragg	1	27.0043	36.1647	1	28.1785	37.5816	1	28.662	37.6565	1	28.2857	36.553	1	28.4789	37.1714	1	28.2788	36.2879		Root1 vs. Shoot1	*	0.0312
		2	27.3888	35.247	2	27.8007	35.9017	2	28.5892	36.2817	2	28.1967	35.162	2	27.2247	34.615	2	28.2518	34.9588		Shoot1 vs. Shoot2	ns	0.4549
		3	26.9023	35.9726	3	28.3626	37.6756	3	28.3706	37.275	3	28.0359	36.2131	3	27.7409	36.3432	3	27.4255	35.3445		Shoot1 vs. Root2	ns	0.4025
	(2) Bragg/nts1007	1	22.0682	31.0954	1	29.068	38.4398	1	24.7605	33.3075	1	29.6157	38.3466	1	24.349	34.0504	1	28.7906	36.8797		Shoot1 vs. Shoot3	ns	0.5033
		2	22.3027	30.0278	2	27.5748	35.6445	2	24.6254	31.8704	2	29.6549	37.0837	2	24.393	32.7924	2	27.4541	34.2412		Shoot1 vs. Shoot4	ns	0.5221
		3	22.4141	31.3512	3	29.0308	38.3125	3	24.7064	33.1634	3	29.6036	38.2443	3	24.4057	34.017	3	28.6272	36.6261		Shoot1 vs. Root4	**	0.0047
	(3) nts1007/Bragg	1	27.4031	36.8332	1	29.3331	39.0583	1	25.383	34.3761	1	27.9146	38.5872	1	26.3561	37.9562	1	29.1091	39.214		Root4 vs. Shoot4	ns	0.3874
		2	28.5786	36.7067	2	27.6896	36.1127	2	25.2285	32.9195	2	27.162	36.5326	2	26.3084	36.6064	2	28.9012	37.704		Root4 vs. Shoot3	*	0.0319
		3	28.5099	37.8499	3	28.7612	38.3962	3	25.4041	34.3071	3	27.7482	38.3308	3	26.5954	38.1054	3	28.2727	38.2875		Root4 vs. Root3	ns	0.6703
	(4) nts1007/nts1007	1	28.5092	38.0752	1	28.2632	40.2316	1	27.7978	36.5472	1	28.5023	38.91	1	28.3984	39.3606	1	24.0113	34.1546
		2	28.2113	36.4751	2	27.5352	38.2016	2	27.4568	34.9041	2	28.135	37.2407	2	29.2135	38.8736	2	23.849	32.6901
		3	27.8412	37.3171	3	28.183	40.0614	3	26.9945	35.6538	3	27.5755	37.8932	3	28.6055	39.4776	3	23.9638	34.017
Figure 7d
		Relative expression of GmRR11d in spilt-roots (Raw Ct)																			Tukey's multiple comparisons test	Summary	Adjusted P Value
		-R/-R																			Bragg-3 vs. Bragg-6	ns	0.5131
		-R (1)									-R (2)										Bragg-3 vs. Bragg-5	ns	0.4463
		Replicate	GmELF1b	GmRR11d	Replicate	GmELF1b	GmRR11d	Replicate	GmELF1b	GmRR11d	Replicate	GmELF1b	GmRR11d	Replicate	GmELF1b	GmRR11d	Replicate	GmELF1b	GmRR11d		Bragg-3 vs. Bragg-4	**	0.0017
	Bragg	1	25.1316	31.5507	1	25.2848	31.9225	1	24.742	30.8692	1	23.4508	30.0202	1	25.0183	31.8252	1	24.5467	30.9123		Bragg-4 vs. Bragg-5	*	0.0138
		2	25.7489	31.8877	2	24.9223	31.2796	2	23.4446	29.2915	2	22.54	28.8291	2	25.0753	31.6018	2	21.0625	27.1477		Bragg-4 vs. Bragg-6	**	0.0059
		3	25.5914	33.5388	3	25.3965	33.5625	3	23.466	31.1215	3	22.8595	30.9572	3	25.0867	33.4219	3	22.1716	30.0655		Bragg-4 vs. nts1007-1	ns	0.0796
	nts1007	1	23.4985	29.7359	1	24.6188	31.1882	1	23.5639	29.5315	1	25.386	31.8575	1	23.6109	30.1401	1	27.0675	33.4835		Bragg-4 vs. Bragg-1	*	0.0237
		2	23.6175	29.5745	2	24.8348	31.1238	2	23.4418	29.1291	2	26.164	32.3552	2	24.4696	30.7185	2	25.524	31.6597		Bragg-1 vs. nts1007-1	ns	0.5687
		3	23.2008	30.9664	3	25.2153	33.313	3	21.2212	28.7171	3	26.0118	34.0116	3	23.678	31.7356	3	25.3919	33.3362		Bragg-1 vs. nts1007-2	ns	0.5892
																					Bragg-1 vs. Bragg-2	ns	0.3922
																					Bragg-1 vs. nts1007-3	ns	0.2156
		Relative expression of GmRR11d in spilt-roots (Raw Ct)																			Bragg-1 vs. nts1007-6	*	0.0365
		+R/-R																			nts1007-6 vs. nts1007-3	ns	0.3133
		+R (3)									-R (4)										nts1007-6 vs. Bragg-2	ns	0.0649
		Replicate	GmELF1b	GmRR11d	Replicate	GmELF1b	GmRR11d	Replicate	GmELF1b	GmRR11d	Replicate	GmELF1b	GmRR11d	Replicate	GmELF1b	GmRR11d	Replicate	GmELF1b	GmRR11d		nts1007-6 vs. nts1007-2	**	0.0065
	Bragg	1	23.6172	28.6165	1	23.9736	29.0268	1	25.9216	30.7208	1	23.2396	29.0738	1	25.0203	30.9938	1	26.5585	32.2656		nts1007-6 vs. nts1007-5	ns	0.4998
		2	23.5625	28.2815	2	23.5676	28.3405	2	25.5588	30.0778	2	22.8886	28.4424	2	24.6068	30.3	2	25.4615	30.8882		nts1007-6 vs. nts1007-4	ns	0.3978
		3	24.1352	30.6629	3	24.6539	31.2354	3	24.2424	30.5699	3	22.2866	29.6491	3	23.0485	30.5504	3	26.5046	33.74		nts1007-5 vs. nts1007-4	ns	0.799
	nts1007	1	26.4957	33.2339	1	25.2341	32.3701	1	25.8531	32.2798	1	25.8321	33.0399	1	21.9367	29.4509	1	25.9046	32.8599
		2	25.9715	32.4294	2	25.2115	32.0672	2	25.0594	31.2058	2	24.4576	31.3852	2	21.9496	29.1835	2	26.0909	32.7659
		3	25.7604	34.0269	3	24.8446	33.5089	3	24.6184	32.5734	3	24.4564	33.1926	3	21.8427	30.8852	3	25.3159	33.7996
		Relative expression of GmRR11d in spilt-roots (Raw Ct)
		+R/+R
		+R (5)									+R (6)
		Replicate	GmELF1b	GmRR11d	Replicate	GmELF1b	GmRR11d	Replicate	GmELF1b	GmRR11d	Replicate	GmELF1b	GmRR11d	Replicate	GmELF1b	GmRR11d	Replicate	GmELF1b	GmRR11d
	Bragg	1	22.404	27.5163	1	23.7811	29.0832	1	23.3866	28.2327	1	23.6951	28.7531	1	23.7953	29.0192	1	24.6184	29.4792
		2	23.6975	28.5294	2	23.3462	28.368	2	23.2336	27.7994	2	23.6694	28.4471	2	23.5554	28.499	2	24.2275	28.808
		3	22.0969	28.7375	3	23.2449	30.0754	3	23.223	29.5974	3	23.9992	30.5854	3	23.5873	30.3395	3	24.9622	31.3513
	nts1007	1	23.1133	30.2656	1	26.6457	34.0407	1	24.7923	31.7369	1	24.6517	31.6738	1	26.5385	33.7847	1	25.0836	31.9117
		2	22.8549	29.7268	2	26.418	33.5328	2	26.2712	32.9355	2	24.4825	31.2243	2	25.1912	32.1571	2	24.0018	30.5496
		3	22.2575	30.9381	3	22.9257	31.8491	3	26.0784	34.5512	3	24.3104	32.8607	3	24.7959	33.5704	3	24.9098	33.2662
Figure 7e
		Relative expression of GmRR11d (Raw Ct)
		EV1									35S:GmRR11d
		Replicate	GmELF1b	GmRR11d	Replicate	GmELF1b	GmRR11d	Replicate	GmELF1b	GmRR11d	Replicate	GmELF1b	GmRR11d	Replicate	GmELF1b	GmRR11d	Replicate	GmELF1b	GmRR11d
	Bragg	1	22.4239	30.6016	1	22.5643	31.2175	1	22.76	30.6035	1	22.3492	28.0684	1	22.6463	28.1476	1	23.0832	28.2811
		2	22.0302	30.2339	2	22.5277	31.2068	2	22.7392	30.6086	2	22.1386	27.8838	2	22.6809	28.2082	2	23.0676	28.2914
		3	18.8282	30.3161	3	22.648	34.6113	3	22.8144	33.968	3	22.3754	31.4048	3	22.7646	31.5761	3	23.247	31.7551
	nts1007	1	22.1881	30.4618	1	22.6354	30.0498	1	22.1713	29.1107	1	23.0319	29.1979	1	23.1793	28.9337	1	23.3186	28.8423
		2	22.7359	31.0355	2	22.8496	30.2899	2	22.9819	29.9473	2	23.1732	29.3651	2	23.1204	28.9008	2	23.344	28.8936
		3	22.3442	33.9281	3	22.9469	33.6715	3	22.812	33.0616	3	23.0029	32.479	3	23.1373	32.2019	3	23.1076	31.9414
Figure 7f
		Nodule number per hairy root															Ave.	S.D.			Tukey's multiple comparisons test	Summary	Adjusted P Value
	(1) Bragg-EV1	37	38	32	58	30	43	39	28	28	56	42	46	37	39	30	38.8667	8.89094			3 vs. 4	****	<0.0001
	(2) Bragg-35S:GmRR11d	17	30	13	34	28	23	15	14	20	23	37	15	21	23	21	22.2667	7.04714			4 vs. 1	***	0.0005
	(3) nts1007-EV1	271	170	150	208	187	155	177	297	140	210						196.5	49.2082			1 vs. 2	****	<0.0001
	(4) nts1007-35S:GmRR11d	82	48	54	42	58	43	64	64	45	72						57.2	12.6633
Figure 7h
		Relative enrichment fold (Raw Ct) Repeat 1										Tukey's multiple comparisons test			Summary	Adjusted P Value
		Replicate	GmELF1b	A	B	C	D	E	F	G		A4 vs. A2			**	0.0075
	(1) EV1	1	27.5065	40.6626	35.6835	32.5299	35.922	33.1855	31.4416	28.6959		A2 vs. A3			*	0.0282
		2	27.6764	37.1844	34.9769	32.9907	32.0904	31.2826	32.1206	31.0946		A2 vs. A1			*	0.0196
		3	27.3418	39.4603	34.479	32.385	34.1522	32.1397	31.9936	30.6728		A1 vs. A3			ns	0.101
	(2) 35S:GmRR11d-FLAG	1	28.4574	38.9205	36.371	33.9356	37.8849	33.8224	33.2531	30.54		B4 vs. B2			ns	0.4934
		2	28.0588	34.8738	35.0959	33.8279	33.4848	31.3511	33.3636	32.3703		B4 vs. B3			ns	0.0728
		3	24.7795	34.205	31.6532	30.2775	32.6018	29.2635	30.2919	29.0038		B4 vs. B1			ns	0.2374
	(3) 10-7 M BAP+EV1	1	24.6091	37.0681	32.7747	30.2757	33.2646	30.9303	28.9746	26.7761		C4 vs. C1			ns	0.7278
		2	24.1084	32.9192	31.3974	30.0658	28.7624	28.3568	28.9829	28.5041		C4 vs. C2			ns	0.4457
		3	23.8004	35.2218	30.9262	29.4868	30.8508	29.2405	28.8825	28.109		C4 vs. C3			ns	0.3625
	(4) 10-7 M BAP + 35S:GmRR11d-FLAG	1	23.8423	33.6333	31.4059	28.5739	32.2563	30.2536	27.2084	25.9282		D4 vs. D1			ns	0.9964
		2	24.1013	30.2441	30.7882	29.1236	28.5137	28.4398	27.9764	28.416		D4 vs. D3			****	<0.0001
		3	23.6507	32.4041	30.1744	28.402	30.4595	29.1809	27.7334	27.8783		D1 vs. D3			ns	0.5455
												D3 vs. D2			**	0.0056
												E2 vs. E1			ns	0.4945
		Relative enrichment fold (Raw Ct) Repeat 2										E2 vs. E3			ns	0.1303
		Replicate	GmELF1b	A	B	C	D	E	F	G		E2 vs. E4			ns	0.1147
	EV1	1	28.3246	41.8282	37.6397	34.5433	37.4827	34.9249	32.4848	29.7018		F4 vs. F1			**	0.0097
		2	27.6409	37.4963	36.0794	34.1504	32.7974	32.1684	32.3102	31.2469		F1 vs. F3			ns	0.0821
		3	27.7318	40.1978	36.0071	33.9703	35.2848	33.4511	32.6087	31.2507		F1 vs. F2			*	0.0279
	35S:GmRR11d-FLAG	1	28.0404	39.5264	37.1053	35.2695	37.8381	34.1104	33.4063	30.1911		F3 vs. F2			ns	0.2081
		2	27.1946	35.0323	35.3829	34.7145	32.9907	31.1918	33.0695	31.574		G1 vs. G2			**	0.003
		3	25.4563	35.9046	33.4813	32.7052	33.6488	30.6452	31.5388	29.7486		G2 vs. G3			ns	0.1038
	10-7 M BAP+EV1	1	23.7325	36.6811	31.9166	31.1701	32.3881	30.1693	28.3727	25.9073		G2 vs. G4			ns	0.9604
		2	24.2952	33.5955	31.6026	32.0235	28.9491	28.6591	29.4443	28.6987		G3 vs. G4			ns	0.1347
		3	23.8034	35.7144	30.9476	31.2608	30.8538	29.3591	29.1602	28.1198
	10-7 M BAP + 35S:GmRR11d-FLAG	1	23.6461	33.3753	31.6134	30.1851	32.0622	30.1371	27.1212	25.8057
		2	23.3844	29.4654	30.4752	30.2142	27.799	27.8027	27.3685	27.7728
		3	24.0336	32.7252	30.9611	30.5924	30.8446	29.6437	28.2254	28.3349
		Relative enrichment fold (Raw Ct) Repeat 3
		Replicate	GmELF1b	A	B	C	D	E	F	G
	EV1	1	28.1037	40.9801	35.6525	32.4826	36.0315	33.2249	31.8442	29.1269
		2	27.6204	36.8486	34.2927	32.2901	31.5466	30.6689	31.8699	30.8724
		3	28.4998	40.3385	35.0087	32.8984	34.8224	32.74	32.9569	31.6646
	35S:GmRR11d-FLAG	1	27.8746	38.9182	35.1561	32.5848	37.0077	32.5347	32.2628	29.8893
		2	25.0682	32.4637	31.4732	30.0693	30.1999	27.6556	29.9655	29.3117
		3	26.0949	36.1009	32.3366	30.8249	33.623	29.874	31.1998	30.2512
	10-7 M BAP+EV1	1	23.2975	35.9806	31.4449	28.1926	31.953	29.5031	27.4323	25.4566
		2	23.9356	32.9705	31.2063	29.1215	28.5895	28.0683	28.5794	28.3235
		3	23.5144	35.1599	30.6219	28.4293	30.5648	28.8389	28.3659	27.8152
	10-7 M BAP + 35S:GmRR11d-FLAG	1	23.5223	33.282	30.7707	27.4762	31.9341	29.8537	26.7871	25.5345
		2	24.3597	30.4713	30.7315	28.6045	28.77	28.6184	28.1336	28.6007
		3	22.5485	31.2707	28.7571	26.5223	29.3552	27.999	26.53	26.7024

## Sheet: Figure S1
Figure S1a
		Relative expression of GmNSP1a (Raw Ct)										Tukey's multiple comparisons test			Summary	Adjusted P Value
		Replicate	GmELF1b	GmNSP1a	Replicate	GmELF1b	GmNSP1a	Replicate	GmELF1b	GmNSP1a		5 vs. 6			ns	0.4767
	(1) 0 HAI	1	21.0097	32.6469	1	18.4427	30.5737	1	18.5406	29.8193		5 vs. 4			ns	0.3885
		2	20.2736	32.0231	2	19.5117	31.755	2	17.6474	29.0383		5 vs. 1			***	0.0003
		3	21.4048	31.7937	3	18.6409	29.5236	3	18.0866	28.117		1 vs. 4			*	0.0242
	(2) 1 HAI	1	20.8473	32.5727	1	17.3177	30.285	1	17.7465	28.8267		1 vs. 6			**	0.0013
		2	22.0905	33.9281	2	17.1892	30.2687	2	16.6563	27.8487		1 vs. 2			ns	0.8708
		3	23.3162	33.7933	3	17.6641	29.383	3	17.6125	27.4445		1 vs. 3			ns	0.6754
	(3) 3 HAI	1	14.8202	26.5736	1	20.1433	32.1041	1	20.6642	32.2593		2 vs. 3			ns	0.9541
		2	17.075	28.9406	2	18.9488	31.0218	2	20.9503	32.6576
		3	18.0344	28.5395	3	19.2196	29.932	3	21.9901	32.3369
	(4) 6 HAI	1	19.8753	30.1202	1	20.4558	31.1782	1	22.3196	32.1988
		2	22.8018	33.159	2	21.4397	32.2743	2	22.8843	32.8757
		3	20.1092	29.1059	3	20.3582	29.8323	3	21.5212	30.1521
	(5) 12 HAI	1	14.9917	25.0181	1	18.4126	28.4984	1	16.7105	26.68
		2	15.5341	25.6727	2	17.4651	27.6631	2	17.1153	27.197
		3	16.8933	25.6714	3	19.0414	27.8789	3	16.8917	25.6129
	(6) 24 HAI	1	20.257	30.3533	1	20.6147	30.8645	1	20.2686	30.2261
		2	20.3456	30.5541	2	20.047	30.4091	2	20.2128	30.2825
		3	20.1129	28.9608	3	20.0136	29.0151	3	20.0493	28.7584
		Relative expression of GmNSP1b (Raw Ct)										Tukey's multiple comparisons test			Summary	Adjusted P Value
		Replicate	GmELF1b	GmNSP1b	Replicate	GmELF1b	GmNSP1b	Replicate	GmELF1b	GmNSP1b		6 vs. 1			ns	0.088
	(1) 0 HAI	1	21.0097	28.6582	1	18.4427	26.29	1	18.5406	26.0188		6 vs. 2			**	0.0071
		2	20.2736	28.8666	2	19.5117	28.3035	2	17.6474	26.0701		2 vs. 1			ns	0.0938
		3	21.4048	28.6497	3	18.6409	26.0845	3	18.0866	25.1611		2 vs. 5			ns	0.4247
	(2) 1 HAI	1	20.8473	28.8487	1	17.3177	25.5464	1	17.7465	25.5515		2 vs. 4			*	0.0221
		2	22.0905	31.0363	2	17.1892	26.3624	2	16.6563	25.4058		4 vs. 5			*	0.012
		3	23.3162	30.9139	3	17.6641	25.4891	3	17.6125	25.0139		4 vs. 3			ns	0.093
	(3) 3 HAI	1	14.8202	23.8211	1	20.1433	29.1654	1	20.6642	29.6439
		2	17.075	27.0204	2	18.9488	28.9153	2	20.9503	30.8745
		3	18.0344	26.6318	3	19.2196	27.838	3	21.9901	30.5661
	(4) 6 HAI	1	19.8753	28.5485	1	20.4558	29.3791	1	22.3196	30.7768
		2	22.8018	32.4196	2	21.4397	31.3075	2	22.8843	32.286
		3	20.1092	28.3788	3	20.3582	28.8778	3	21.5212	29.5748
	(5) 12 HAI	1	14.9917	23.1136	1	18.4126	26.6269	1	16.7105	24.7459
		2	15.5341	24.6005	2	17.4651	26.6238	2	17.1153	26.0953
		3	16.8933	24.6116	3	19.0414	26.8521	3	16.8917	24.5235
	(6) 24 HAI	1	20.257	27.6485	1	20.6147	28.1088	1	20.2686	27.5641
		2	20.3456	28.6815	2	20.047	28.4857	2	20.2128	28.4528
		3	20.1129	27.1006	3	20.0136	27.1041	3	20.0493	26.9412
Figure S1b
		Relative expression of GmNSP1a (Raw Ct)										Tukey's multiple comparisons test			Summary	Adjusted P Value
		Replicate	GmELF1b	GmNSP1a	Replicate	GmELF1b	GmNSP1a	Replicate	GmELF1b	GmNSP1a		4 vs. 6			ns	0.9221
	(1) 0 DAI	1	21.0097	32.6469	1	18.4427	30.5737	1	18.5406	29.8193		4 vs. 2			ns	0.6042
		2	20.2736	32.0231	2	19.5117	31.755	2	17.6474	29.0383		4 vs. 3			ns	0.6517
		3	21.4048	31.7937	3	18.6409	29.5236	3	18.0866	28.117		4 vs. 7			**	0.0023
	(2) 1 DAI	1	20.257	30.3533	1	20.6147	30.8645	1	20.2686	30.2261		7 vs. 3			*	0.0428
		2	20.3456	30.5541	2	20.047	30.4091	2	20.2128	30.2825		7 vs. 2			**	0.0084
		3	20.1129	28.9608	3	20.0136	29.0151	3	20.0493	28.7584		7 vs. 6			*	0.0312
	(3) 3 DAI	1	21.6735	31.7881	1	21.1785	31.5724	1	20.738	30.6187		7 vs. 5			***	0.0005
		2	21.5434	31.7702	2	21.3521	31.8582	2	20.4293	30.4221		5 vs. 1			ns	0.9076
		3	19.9721	28.8384	3	20.3758	29.5214	3	21.7546	30.387		5 vs. 8			ns	0.1332
	(4) 6 DAI	1	19.1623	29.2016	1	22.2072	32.3506	1	18.5814	28.5235		1 vs. 8			ns	0.297
		2	19.8037	29.9551	2	21.675	31.9306	2	18.0508	28.1052
		3	21.3953	30.1862	3	22.1105	31.0055	3	18.0739	26.7677
	(5) 10 DAI	1	16.8271	28.4389	1	16.7619	28.3794	1	15.9491	27.555
		2	16.2003	27.9242	2	17.1844	28.9141	2	17.6865	29.4047
		3	17.1282	27.4916	3	17.3476	27.7168	3	16.7519	27.1095
	(6) 14 DAI	1	20.2303	30.2857	1	20.1523	30.4812	1	22.2066	32.032
		2	20.3553	30.5228	2	20.067	30.5082	2	21.7281	31.6657
		3	19.5703	28.3773	3	20.3744	29.4551	3	24.0923	32.6694
	(7) 21 DAI	1	18.9394	29.5948	1	18.7542	29.5322	1	15.6813	26.2236
		2	20.1696	30.9372	2	19.3816	30.2718	2	15.7465	26.4011
		3	20.8991	30.3062	3	21.0237	30.5533	3	15.7306	25.0247
	(8) 28 DAI	1	18.7717	30.8711	1	21.3211	34.088	1	19.0187	30.6636
		2	19.3759	31.5875	2	21.1635	34.0426	2	19.6836	31.4407
		3	18.7288	29.58	3	22.0724	33.591	3	21.2275	31.624
		Relative expression of GmNSP1b (Raw Ct)										Tukey's multiple comparisons test			Summary	Adjusted P Value
		Replicate	GmELF1b	GmNSP1b	Replicate	GmELF1b	GmNSP1b	Replicate	GmELF1b	GmNSP1b		3 vs. 2			ns	0.0636
	(1) 0 DAI	1	21.0097	28.6582	1	18.4427	26.29	1	18.5406	26.0188		3 vs. 1			*	0.0231
		2	20.2736	28.8666	2	19.5117	28.3035	2	17.6474	26.0701		2 vs. 1			ns	0.088
		3	21.4048	28.6497	3	18.6409	26.0845	3	18.0866	25.1611		1 vs. 7			**	0.0097
	(2) 1 DAI	1	20.257	27.6485	1	20.6147	28.1088	1	20.2686	27.5641		7 vs. 5			*	0.0347
		2	20.3456	28.6815	2	20.047	28.4857	2	20.2128	28.4528		5 vs. 8			ns	0.1621
		3	20.1129	27.1006	3	20.0136	27.1041	3	20.0493	26.9412		5 vs. 6			ns	0.1262
	(3) 3 DAI	1	21.6735	31.1296	1	21.1785	30.8882	1	20.738	29.9786		5 vs. 4			ns	0.4341
		2	21.5434	31.1117	2	21.3521	31.174	2	20.4293	29.7821
		3	19.9721	28.18	3	20.3758	28.8372	3	21.7546	29.7469
	(4) 6 DAI	1	19.1623	31.2909	1	22.2072	37.1621	1	18.5814	29.8154
		2	19.8037	32.0444	2	21.675	36.7421	2	18.0508	29.3971
		3	21.3953	32.2755	3	22.1105	35.8171	3	18.0739	28.0596
	(5) 10 DAI	1	16.8271	28.4389	1	16.7619	28.3794	1	15.9491	27.555
		2	16.2003	27.9242	2	17.1844	28.9141	2	17.6865	29.4047
		3	17.1282	27.4916	3	17.3476	27.7168	3	16.7519	27.1095
	(6) 14 DAI	1	20.2303	32.1598	1	20.1523	32.4426	1	22.2066	33.8476
		2	20.3553	32.397	2	20.067	32.4696	2	21.7281	33.4814
		3	19.5703	30.2515	3	20.3744	31.4165	3	24.0923	34.485
	(7) 21 DAI	1	18.9394	29.9213	1	18.7542	30.0488	1	15.6813	26.4064
		2	20.1696	31.2637	2	19.3816	30.7884	2	15.7465	26.5838
		3	20.8991	30.6328	3	21.0237	31.0699	3	15.7306	25.2075
	(8) 28 DAI	1	18.7717	30.59	1	21.3211	33.3837	1	19.0187	30.6283
		2	19.3759	31.3064	2	21.1635	33.3383	2	19.6836	31.4054
		3	18.7288	29.2989	3	22.0724	32.8867	3	21.2275	31.5887
Figure S1e
		Nodule number per hairy root																		Ave.	S.D.
	EV	16	21	5	13	11	11	10	14	5	8	5	10							10.75	4.62106
	Cas9-GmNSP1a	3	2	3	8	2	3	5	2	1	5	1	6	9	1	6	1	3	5	3.66667	2.38048
	Cas9-GmNSP1b	6	7	2	10	3	8	4	11	1	4	9	4	3	3	4	5	9		5.47059	2.9128
Figure S1g
		Relative expression of GmNIN1a in Cas9-GmNSP1a or Cas9-GmNSP1b transgenic hairy roots (Raw Ct)
		Replicate	GmELF1b	GmNIN1a	Replicate	GmELF1b	GmNIN1a	Replicate	GmELF1b	GmNIN1a
	EV	1	22.5832	30.43	1	20.2136	28.4494	1	21.7558	29.3842
		2	22.3983	30.8658	2	20.7421	29.5986	2	21.9879	30.237
		3	22.1811	32.2436	3	20.9913	31.4428	3	23.0035	32.8475
	Cas9-GmNSP1a	1	22.1251	32.3341	1	22.4649	33.2157	1	20.3765	30.2835
		2	22.3608	33.1905	2	23.5806	34.9521	2	21.4825	32.0101
		3	22.192	34.6166	3	22.5599	35.5263	3	20.4205	32.543
	Cas9-GmNSP1b	1	21.5636	31.0041	1	22.9777	34.353	1	22.6884	31.3435
		2	22.4325	32.4937	2	23.1165	35.1125	2	22.388	31.6638
		3	21.9295	33.5856	3	22.9738	36.5647	3	22.4044	33.2751
		Relative expression of GmENOD40-1 in Cas9-GmNSP1a or Cas9-GmNSP1b transgenic hairy roots (Raw Ct)
		Replicate	GmELF1b	GmENOD40-1	Replicate	GmELF1b	GmENOD40-1	Replicate	GmELF1b	GmENOD40-1
	EV	1	22.5832	25.2172	1	20.2136	23.0794	1	21.7558	24.3216
		2	22.3983	25.6566	2	20.7421	24.2322	2	21.9879	25.1779
		3	22.1811	26.3973	3	20.9913	25.4394	3	23.0035	27.1515
	Cas9-GmNSP1a	1	22.1251	30.6928	1	22.4649	31.5101	1	20.3765	28.5806
		2	22.3608	31.5528	2	23.5806	33.2501	2	21.4825	30.3108
		3	22.192	32.3418	3	22.5599	33.1873	3	20.4205	30.2067
	Cas9-GmNSP1b	1	21.5636	25.8988	1	22.9777	27.6081	1	22.6884	26.7602
		2	22.4325	27.392	2	23.1165	28.3711	2	22.388	27.0841
		3	21.9295	27.8469	3	22.9738	29.1863	3	22.4044	28.0583

## Sheet: Figure S5
Figure S5b
		Relative β-galactosidase units			Ave.	S.D.			Tukey's multiple comparisons test	Summary	Adjusted P Value
	(1) AD + BD	0.039638	0.043575	0.039228	0.0408137	0.00195972			7 vs. 4	**	0.0068
	(2) AD-GmRR11d + BD	0.037508	0.039505	0.037071	0.038028	0.00105952			4 vs. 3	*	0.0219
	(3) AD + BD-GmNSP1a	0.17582	0.191204	0.153438	0.173487	0.0155059			3 vs. 5	***	0.0007
	(5) AD + BD-GmNSP2a	0.045703	0.056933	0.067099	0.0565783	0.00873848			5 vs. 6	ns	0.1504
	(4) AD-GmRR11d + BD-GmNSP1a	0.214241	0.270311	0.25374	0.246097	0.0235198			5 vs. 1	ns	0.0675
	(6) AD-GmRR11d + BD-GmNSP2a	0.046549	0.048236	0.037746	0.044177	0.00459926			5 vs. 2	ns	0.0407
	(7) AD-T + BD-53	0.725047	1.05388	1.22107	1	0.206054

## Sheet: Figure S7
Figure S7b
	Kinetic Affinity: GST-GmRR11d + MBP-GmNSP1a
	Ka (1/M*S)	Kd (1/S)	KD (M)	Fit method
	3490	0.000296	8.47e-08	1:1 binding
Figure S7c
	Kinetic Affinity: GST-GmRR11d + MBP-GmNSP2a
	Ka (1/M*S)	Kd (1/S)	KD (M)	Fit method
	1780	0.00245	1.38e-06	1:1 binding

[truncated: 9 more sheets: Figure S9, Figure S11, Figure S12, Figure S13, Figure S14, Figure S15, Figure S17, Figure S20, Figure S21]
